# Supplementary material for: Carbamoylated Erythropoietin-Induced Cerebral Blood Perfusion and Vascular Gene Regulation
Source: Int J Mol Sci. 2023 Jul 15;24(14):11507. doi: 10.3390/ijms241411507 (PMC10380798; doi:10.3390/ijms241411507)
Supplement: Supplementary file 1 [file ijms-24-11507-s001.zip]

Archive with 3 entries (3 files):
- supplimentary figure S-1.pdf
- supplimentary figure s2.pdf
- supplimentary table1.pdf
